# Supplementary material for: The MoVIN server for the analysis of protein interaction networks
Source: BMC Bioinformatics. 2008 Mar 26;9(Suppl 2):S11. doi: 10.1186/1471-2105-9-S2-S11 (PMC2323660; doi:10.1186/1471-2105-9-S2-S11)
Supplement: Additional file 2 – MOVIN2.list — List of all the interactions between proteins interacting with the same partner, containing a motif with a P value <10e-4 and sharing a process or component GO term with a P value <10e-4. (CSV file). [file 1471-2105-9-S2-S11-S2.csv]

YFL039C	YNL222W
YDL029W	YOR181W
YNL271C	YOL077C
YNL271C	YIL003W
YNL271C	YLL008W
YNL271C	YLL035W
YNL271C	YGR103W
YNL271C	YIR022W
YNL271C	YNL222W
YHR107C	YAR019C
YHR107C	YDL164C
YHR107C	YOR181W
YHR107C	YBR136W
YHR107C	YIR006C
YHR107C	YER023W
YHR107C	YLR196W
YHR107C	YLR167W
YHR107C	YNL272C
YHR107C	YER008C
YHR107C	YNL222W
YHR107C	YGR211W
YLR229C	YMR186W
YLR229C	YER008C
YDL031W	YEL055C
YHR007C	YLL008W
YHR007C	YMR128W
YHR007C	YHR188C
YHR007C	YIL106W
YHR007C	YLR002C
YHR007C	YNL061W
YHR007C	YOL144W
YHR007C	YOR281C
YHR007C	YMR235C
YHR007C	YNL151C
YHR007C	YKL082C
YHR007C	YMR227C
YPL211W	YLR115W
YPL211W	YGR278W
YPL211W	YEL055C
YPL211W	YER171W
YPL211W	YLL034C
YPL211W	YKL108W
YDL014W	YGR278W
YDL014W	YKL078W
YDL014W	YER127W
YDL014W	YIL046W
YDL014W	YOL144W
YDL014W	YBR170C
YDL014W	YKR086W
YDL014W	YDR243C
YDL014W	YER171W
YDL014W	YDL153C
YDL014W	YKL099C
YDL014W	YNR054C
YDL014W	YOR287C
YNL250W	YJR068W
YBR087W	YBR088C
YBR087W	YJR068W
YGL233W	YBR102C
YGL233W	YOR122C
YGL233W	YPR055W
YDR170C	YLR103C
YDR170C	YLL008W
YDR170C	YAL003W
YDR170C	YOR206W
YDR170C	YNR053C
YDR170C	YNL110C
YDR170C	YER006W
YDR170C	YML069W
YDR170C	YHR088W
YDR170C	YOL120C
YDR170C	YMR093W
YLR418C	YOL145C
YLR418C	YOR123C
YLR418C	YBR279W
YLR418C	YML069W
YLR418C	YGL244W
YLR418C	YGL207W
YER164W	YIL035C
YER164W	YOR061W
YER164W	YGL019W
YER164W	YOR039W
YER164W	YML069W
YER164W	YGL207W
YOL145C	YOR123C
YOL145C	YBR279W
YOL145C	YML069W
YOL145C	YGL244W
YOL145C	YGL207W
YOR123C	YBR279W
YOR123C	YML069W
YOR123C	YGL244W
YOR123C	YGL207W
YNL124W	YLR175W
YBR279W	YML069W
YBR279W	YGL244W
YJL072C	YOL146W
YDL140C	YIL021W
YDL140C	YGR116W
YDL140C	YGR186W
YDL140C	YGR005C
YGL244W	YML069W
YGL244W	YGL207W
YGL207W	YIL035C
YGL207W	YOR061W
YGL207W	YGL019W
YGL207W	YOR039W
YGL207W	YBR279W
YGL207W	YML069W
YML010W	YDL140C
YGR186W	YOR151C
YDR365C	YDR299W
YDR365C	YJL033W
YDR365C	YER127W
YDR365C	YOR310C
YDR365C	YGR145W
YGR002C	YHR099W
YHR066W	YOL077C
YHR066W	YLR276C
YHR066W	YLL008W
YHR066W	YKL172W
YHR066W	YMR049C
YHR066W	YMR290C
YHR066W	YAL025C
YHR066W	YPL211W
YHR066W	YPL093W
YHR066W	YER002W
YHR066W	YNL061W
YHR066W	YPL043W
YHR066W	YGR103W
YHR066W	YGL111W
YHR066W	YHR088W
YHR066W	YKR081C
YHR066W	YHR010W
YHR066W	YGL030W
YHR066W	YNL002C
YHR066W	YDR087C
YHR066W	YPR016C
YHR066W	YHR066W
YHR066W	YOR272W
YKL088W	YKR072C
YKL088W	YOR054C
YGR152C	YLR229C
YER006W	YOR206W
YER006W	YLR002C
YER006W	YHR197W
YER006W	YLR106C
YJL168C	YDL140C
YJL168C	YOR151C
YNL271C	YJL187C
YLR229C	YBR200W
YLR229C	YPL161C
YLR229C	YNL271C
YLR229C	YNL298W
YLR229C	YDR309C
YLR229C	YAL024C
YLR229C	YOR188W
YLR229C	YNL293W
YLR229C	YER149C
YLR229C	YLL021W
YLR229C	YDR126W
YLR229C	YHR111W
YLR229C	YCR077C
YNL298W	YHL007C
YNL298W	YHR111W
YNL298W	YJL095W
YNL298W	YBR200W
YNL298W	YPL161C
YNL298W	YNL271C
YNL298W	YBR023C
YNL298W	YLR330W
YNL298W	YBL047C
YNL298W	YHR030C
YNL298W	YGL163C
YNL298W	YOR275C
YNL298W	YGL066W
YNL298W	YDL225W
YNL298W	YBL061C
YNL298W	YLL021W
YNL298W	YHR152W
YNL298W	YER111C
YNL298W	YPL047W
YAL059W	YER006W
YPL031C	YEL036C
YPL031C	YJL095W
YPL031C	YBR200W
YPL031C	YER155C
YPL031C	YPL161C
YPL031C	YNL271C
YPL031C	YDL074C
YPL031C	YGR157W
YPL031C	YNL298W
YPL031C	YNL199C
YPL031C	YHR030C
YPL031C	YBR260C
YPL031C	YLR371W
YPL031C	YOR014W
YPL031C	YLR425W
YPL031C	YGR063C
YPL031C	YDR443C
YPL031C	YER111C
YPL031C	YNL079C
YPL031C	YDR207C
YPL031C	YOR106W
YLL021W	YJL187C
YHL007C	YJL187C
YHR066W	YKL082C
YMR049C	YGR103W
YMR049C	YOR272W
YGR128C	YEL055C
YGR128C	YPL126W
YGR128C	YDR324C
YGR128C	YHR196W
YGR128C	YMR093W
YHR196W	YJL109C
YHR196W	YEL055C
YHR196W	YPL126W
YHR196W	YMR093W
YHR196W	YDR324C
YJL109C	YEL055C
YJL109C	YPL126W
YJL109C	YDR324C
YJL109C	YMR093W
YLR409C	YLR129W
YLR409C	YCR057C
YLR409C	YLR222C
YLR409C	YJL069C
YLR409C	YDR449C
YJL069C	YLR129W
YJL069C	YCR057C
YJL069C	YLR222C
YJL069C	YDR449C
YLR222C	YLR129W
YLR222C	YCR057C
YLR222C	YDR449C
YGR090W	YGL019W
YGR103W	YPR016C
YGR103W	YPL211W
YGR103W	YOL077C
YGR103W	YPL093W
YGR103W	YAL025C
YGR103W	YMR290C
YGR103W	YLL008W
YGR103W	YKL172W
YGR103W	YNL002C
YGR103W	YDR087C
YGR103W	YCL054W
YGR103W	YOR272W
YGR103W	YFR001W
YGR103W	YKL009W
YGR103W	YNL110C
YGR103W	YER002W
YGR103W	YGL111W
YGR103W	YER126C
YGR103W	YHR052W
YGR103W	YLR009W
YGL078C	YER177W
YGL078C	YGL078C
YGL078C	YGR159C
YOR310C	YGR159C
YGR159C	YGR159C
YGL078C	YLR175W
YGL078C	YHR089C
YGL078C	YDL208W
YHR089C	YLR175W
YHR089C	YHR089C
YHR089C	YDL208W
YHR089C	YDL213C
YOR310C	YLR175W
YGR159C	YLR175W
YGL244W	YLR175W
YGL078C	YLR197W
YOR310C	YOR310C
YOR310C	YLR197W
YGR159C	YLR197W
YHR052W	YAL035W
YKR024C	YKR024C
YKR024C	YDR060W
YKR024C	YMR229C
YDR060W	YAL035W
YDR060W	YDR060W
YDR060W	YMR229C
YOR206W	YDR060W
YOR206W	YMR229C
YMR229C	YMR229C
YGR128C	YMR229C
YJL050W	YOL115W
YOL076W	YOL076W
YOL076W	YPR131C
YOR206W	YOR206W
YOR206W	YLR002C
YLR002C	YLR002C
YJL098W	YJL098W
YJL098W	YDL047W
YDL047W	YLR248W
YDL047W	YFR040W
YDL047W	YKR028W
YER172C	YHR165C
YER146W	YHR165C
YER172C	YKL173W
YGL173C	YJL124C
YLR438C-A	YGL173C
YLR438C-A	YJL124C
YLR438C-A	YDR378C
YLR438C-A	YCR077C
YLR438C-A	YMR268C
YLR438C-A	YDR473C
YLR438C-A	YPR178W
YLR438C-A	YBR055C
YLR438C-A	YKL173W
YER146W	YGL173C
YER146W	YJL124C
YER146W	YDR378C
YER146W	YCR077C
YDR378C	YGL173C
YDR378C	YJL124C
YDR378C	YDR378C
YDR378C	YCR077C
YDR378C	YDR473C
YGL078C	YDL014W
YJL033W	YDL014W
YGL173C	YDL014W
YOR206W	YDL014W
YOR310C	YDL014W
YGR159C	YDL014W
YGR162W	YDL014W
YKR024C	YOR204W
YHR089C	YOR204W
YGL173C	YOR204W
YJL050W	YOR204W
YOR310C	YOR204W
YGR159C	YOR204W
YDR429C	YOR204W
YGR162W	YOR204W
YJL050W	YER165W
YGR159C	YER165W
YGR162W	YER165W
YOR310C	YHR203C
YGR162W	YOL139C
YGR162W	YDL126C
YGR162W	YJL138C
YGR162W	YGR162W
YOR310C	YDR432W
YDR432W	YDR432W
YOR310C	YPR137W
YPR137W	YPR137W
YOR341W	YBR154C
YOR341W	YPR187W
YIL021W	YOR151C
YIL021W	YIL021W
YIL021W	YJL140W
YIL021W	YBR154C
YIL021W	YDR404C
YBR154C	YOR151C
YBR154C	YDL140C
YDL140C	YOR151C
YDL140C	YJL140W
YDL140C	YDR404C
YDL140C	YDL140C
YDL140C	YPR187W
YBR154C	YPR010C
YMR131C	YOR063W
YMR049C	YMR049C
YGR103W	YGR103W
YMR091C	YLR357W
YMR091C	YKR008W
YMR091C	YIL126W
YLR357W	YPR034W
YLR357W	YMR033W
YLR357W	YLR357W
YLR357W	YLR033W
YLR357W	YCR052W
YLR357W	YFR037C
YLR357W	YIL126W
YDR303C	YLR357W
YDR303C	YKR008W
YDR303C	YIL126W
YKR008W	YPR034W
YKR008W	YMR033W
YKR008W	YLR357W
YKR008W	YKR008W
YKR008W	YLR033W
YKR008W	YCR052W
YKR008W	YML127W
YKR008W	YLR321C
YKR008W	YIL126W
YLR033W	YIL126W
YFR037C	YKR008W
YFR037C	YIL126W
YML127W	YIL126W
YGR275W	YMR033W
YGR275W	YIL126W
YBR154C	YGL043W
YDR101C	YBR031W
YDR101C	YLL045C
YOL041C	YLL045C
YHR052W	YHR052W
YOL041C	YOL077C
YOL041C	YOL041C
YGR245C	YKR048C
YHR089C	YDR365C
YDR365C	YDR365C
YGL043W	YEL055C
YJL109C	YDR398W
YDR324C	YPL126W
YDR324C	YMR093W
YDR324C	YDR324C
YGR128C	YDR398W
YHR196W	YHR196W
YER164W	YER164W
YOL145C	YOL145C
YOR123C	YOR123C
YBR279W	YBR279W
YML069W	YML069W
YGL244W	YGL244W
YGL207W	YGL207W
YIL035C	YGL019W
YIL035C	YOR039W
YOR061W	YGL019W
YOR061W	YOR039W
YOR039W	YGL019W
YOR039W	YOR039W
YML069W	YIL035C
YML069W	YOR061W
YML069W	YGL019W
YML069W	YOR039W
YKL088W	YIL035C
YKL088W	YOR061W
YIL035C	YCL031C
YKL088W	YGR090W
YKL088W	YKL088W
YHR027C	YKL145W
YHR027C	YDL007W
YHR027C	YDR394W
YHR027C	YGL048C
YHR200W	YIL075C
YHR200W	YKL145W
YHR200W	YDR394W
YHR200W	YGL048C
YDL097C	YKL145W
YDL097C	YGL048C
YOR261C	YIL075C
YGL048C	YFR004W
YGL048C	YFR052W
YGL048C	YDL147W
YGL048C	YPR108W
YGL048C	YOR261C
YGL048C	YDR427W
YGL048C	YKL145W
YGL048C	YDL007W
YGL048C	YGL048C
YFR010W	YKL145W
YFR010W	YDR394W
YGR103W	YNL189W
YAL043C	YER133W
YLR432W	YHR216W
YLR432W	YLR432W
YPR103W	YER012W
YPR103W	YOR362C
YPR103W	YPR103W
YPR103W	YJL001W
YPR103W	YMR314W
YPR103W	YOL038W
YPR103W	YBL041W
YPR103W	YML092C
YPR103W	YGR135W
YPR103W	YOR157C
YPR103W	YGR253C
YPR103W	YGL011C
YOL038W	YER012W
YOL038W	YOR362C
YOL038W	YMR314W
YOL038W	YOL038W
YOL038W	YBL041W
YOL038W	YML092C
YOL038W	YGR135W
YOL038W	YGL011C
YML092C	YER012W
YML092C	YOR362C
YML092C	YJL001W
YML092C	YMR314W
YML092C	YBL041W
YML092C	YGR135W
YML092C	YOR157C
YML092C	YGR253C
YML092C	YGL011C
YAL021C	YAL021C
YAL021C	YNR052C
YCR093W	YAL021C
YCR093W	YCR093W
YGL122C	YGL122C
YBL017C	YBL017C
YDR496C	YDR496C
YLR222C	YLR222C
YJL069C	YJL069C
YLR409C	YLR409C
YBR236C	YOR151C
YBR234C	YLR370C
YHR013C	YGR090W
YDR127W	YGL048C
YBR200W	YER114C
YDR099W	YER177W
YDR099W	YGL252C
YDR099W	YAL017W
YLR074C	YPL093W
YLR074C	YNL002C
YLR074C	YGR245C
YLR074C	YGR103W
YLR074C	YHR197W
YLR074C	YLR106C
YLR074C	YNL110C
YPL178W	YDR432W
YPL178W	YGL049C
YLR175W	YMR290C
YLR175W	YCL059C
YLR175W	YDL014W
YLR175W	YPL043W
YLR175W	YLR197W
YLR175W	YGR162W
YLR175W	YGL049C
YLR175W	YDR496C
YLR175W	YAL035W
YLR175W	YPL012W
YAL021C	YGR134W
YAL021C	YNL288W
YBR160W	YBR135W
YBR160W	YMR199W
YBR160W	YPL256C
YLR314C	YCR002C
YLR314C	YJR076C
YLR314C	YHR107C
YLR314C	YDL225W
YOL139C	YHL034C
YCR093W	YGR134W
YCR093W	YNL288W
YCR093W	YNR052C
YCR093W	YGL137W
YLR103C	YNL330C
YLR103C	YOL004W
YDL126C	YNL271C
YGL190C	YMR273C
YGL190C	YML109W
YPR016C	YDL031W
YPR016C	YLL008W
YPR016C	YMR049C
YPR016C	YMR290C
YPR016C	YKL009W
YPR016C	YPL093W
YPR016C	YDL014W
YPR016C	YNL002C
YPR016C	YHR088W
YPR016C	YBR079C
YPR016C	YGR245C
YPR016C	YDR496C
YPR016C	YER002W
YPR016C	YHR197W
YPR016C	YKR081C
YPR016C	YLR002C
YPR016C	YNL110C
YPR016C	YNR053C
YPR016C	YOR272W
YMR213W	YLR275W
YDR301W	YER133W
YLR115W	YER133W
YER164W	YNL030W
YER164W	YBR245C
YER164W	YOR304W
YER164W	YKR001C
YOR039W	YMR172W
YOR039W	YKL088W
YOR039W	YGR270W
YBR135W	YDL155W
YBR135W	YMR199W
YBR135W	YPL256C
YDL067C	YGL187C
YMR078C	YHR191C
YMR078C	YNL290W
YMR078C	YOL094C
YMR078C	YBR087W
YMR078C	YLL040C
YOL145C	YIL035C
YOL145C	YOR061W
YOL145C	YGL019W
YOL145C	YOR039W
YMR240C	YER029C
YJL005W	YFL039C
YGL240W	YFL039C
YGL240W	YHR166C
YMR128W	YNL097C
YMR128W	YIL084C
YBL047C	YNL243W
YGR200C	YPL086C
YGR200C	YHR187W
YGR200C	YLR384C
YGR200C	YPL101W
YBR247C	YLR175W
YBR247C	YER082C
YBR247C	YNL132W
YBR247C	YCL059C
YBR247C	YJR002W
YBR247C	YDL014W
YBR247C	YLL011W
YBR247C	YDL060W
YBR247C	YGR090W
YBR247C	YMR093W
YBR247C	YPL012W
YFL024C	YNL030W
YFL024C	YHR099W
YMR049C	YOL077C
YMR049C	YMR290C
YMR049C	YNL061W
YMR049C	YNL002C
YMR049C	YGL111W
YMR049C	YNL110C
YMR049C	YOR206W
YML130C	YAL042W
YAR002C-A	YGL200C
YAL007C	YGL200C
YAL007C	YML012W
YBR102C	YER008C
YDR021W	YNL271C
YHR089C	YBR084W
YHR089C	YPL043W
YHR089C	YGL049C
YHR089C	YDR496C
YHR089C	YKL014C
YER136W	YFL038C
YER136W	YER031C
YER136W	YKR014C
YEL056W	YNL030W
YJL033W	YLR175W
YJL033W	YMR290C
YJL033W	YOL041C
YJL033W	YOR310C
YJL033W	YLR197W
YBR009C	YDL070W
YBR009C	YGL019W
YBR009C	YPL001W
YBR009C	YER110C
YBR009C	YNL132W
YBR009C	YJR132W
YBR009C	YMR308C
YBR009C	YDL058W
YBR009C	YLR106C
YBR009C	YOL054W
YOL123W	YDL060W
YBR272C	YDL007W
YBR272C	YDR394W
YBR272C	YOR117W
YBR272C	YGL048C
YBL002W	YBR245C
YBL002W	YOR304W
YBL002W	YGL241W
YBL002W	YPL082C
YBL002W	YKR048C
YBL002W	YMR091C
YBL002W	YOR207C
YBL002W	YIL126W
YBR245C	YFR037C
YBR245C	YOL004W
YBR245C	YKR001C
YBR017C	YOL123W
YER082C	YLR129W
YER082C	YJR002W
YER082C	YPL126W
YER082C	YDL014W
YER082C	YCR057C
YER082C	YLR197W
YER082C	YDR324C
YER082C	YDR449C
YER082C	YGR090W
YER082C	YGR128C
YER082C	YJL109C
YER082C	YLR222C
YER082C	YLR409C
YER082C	YMR093W
YER126C	YMR049C
YER126C	YKL009W
YER126C	YPL093W
YER126C	YNL002C
YER126C	YGR245C
YER126C	YHR197W
YER126C	YOR206W
YNL132W	YKL101W
YNL132W	YKR059W
YNL132W	YGR145W
YCL059C	YMR116C
YCL059C	YDR299W
YCL059C	YPL217C
YCL059C	YMR128W
YCL059C	YER082C
YCL059C	YER127W
YCL059C	YJR002W
YCL059C	YPL126W
YCL059C	YDL014W
YCL059C	YPR137W
YCL059C	YLR197W
YCL059C	YLL011W
YCL059C	YDL166C
YCL059C	YDR324C
YCL059C	YGR145W
YCL059C	YLR409C
YCL059C	YMR093W
YOR181W	YGL206C
YOR181W	YNL084C
YOR181W	YNL243W
YOR181W	YFR024C-A
YDR062W	YHL030W
YDR062W	YLR180W
YJL124C	YNL118C
YJL124C	YDL160C
YJL124C	YBL026W
YJL124C	YER112W
YJL124C	YCR077C
YER146W	YBL026W
YER146W	YPR178W
YER146W	YBR055C
YER146W	YKL173W
YNL147W	YDL160C
YNL147W	YPR082C
YNL147W	YJL124C
YNL147W	YBL026W
YNL147W	YER112W
YNL147W	YDR378C
YNL147W	YCR077C
YNL147W	YMR268C
YNL147W	YPR178W
YNL147W	YBR055C
YNL147W	YLR275W
YNL147W	YKL173W
YNL147W	YDL098C
YNL147W	YOR308C
YDL087C	YER029C
YDL087C	YLR275W
YDL087C	YPR182W
YBR142W	YMR049C
YBR142W	YMR290C
YBR142W	YPL093W
YBR142W	YOL041C
YBR142W	YNL061W
YBR142W	YPL043W
YBR142W	YNL002C
YBR142W	YDR170C
YBR142W	YLR398C
YBR142W	YDR496C
YBR142W	YGL111W
YBR142W	YKL014C
YBR142W	YOR272W
YDL056W	YLR182W
YGL201C	YLR274W
YGL201C	YDR427W
YDL005C	YOL051W
YDL005C	YLR071C
YDL005C	YNL236W
YDL005C	YHR041C
YDL005C	YDR443C
YDL005C	YPL042C
YPL082C	YKR001C
YOL090W	YOR323C
YDR097C	YOL090W
YDR097C	YCR092C
YHR023W	YFL039C
YOR326W	YBR109C
YOR326W	YOR035C
YAL029C	YFL039C
YHR086W	YDR432W
YHR086W	YMR125W
YHR086W	YGL049C
YKR048C	YDR507C
YKR048C	YOL012C
YKR048C	YCL024W
YKR048C	YDR381W
YBL024W	YDR382W
YDL208W	YMR290C
YDL208W	YDL014W
YBR089C-A	YBR245C
YBR089C-A	YOR304W
YBR089C-A	YPL082C
YBR089C-A	YLR321C
YBR089C-A	YIL126W
YHR170W	YDR101C
YNL061W	YPL217C
YNL061W	YPR016C
YNL061W	YDL031W
YNL061W	YLL008W
YNL061W	YLR449W
YNL061W	YMR290C
YNL061W	YFR001W
YNL061W	YKL009W
YNL061W	YPL211W
YNL061W	YPL093W
YNL061W	YDL014W
YNL061W	YHR088W
YNL061W	YDR087C
YNL061W	YFL002C
YNL061W	YDR060W
YNL061W	YDR496C
YNL061W	YER006W
YNL061W	YGR090W
YNL061W	YHR052W
YNL061W	YKL014C
YNL061W	YLR009W
YNL061W	YOR272W
YPL043W	YOL077C
YPL043W	YLR276C
YPL043W	YLL008W
YPL043W	YMR049C
YPL043W	YMR290C
YPL043W	YNL132W
YPL043W	YPL093W
YPL043W	YOL041C
YPL043W	YNL061W
YPL043W	YNL002C
YPL043W	YLR197W
YPL043W	YDR060W
YPL043W	YDR496C
YPL043W	YER006W
YPL043W	YGR103W
YPL043W	YHR052W
YPL043W	YJL109C
YPL043W	YKL014C
YPL043W	YLR106C
YPL043W	YOR206W
YPL043W	YPL012W
YPL043W	YOR272W
YIL038C	YCR093W
YJL041W	YFR002W
YML065W	YNL261W
YLR148W	YMR231W
YLR148W	YPL045W
YLR148W	YLR396C
YLR148W	YAL002W
YBL035C	YOR217W
YBL035C	YNL290W
YBL035C	YOL094C
YBL035C	YBR087W
YNR052C	YGR134W
YNR052C	YNL288W
YNR052C	YNL102W
YNR052C	YKL045W
YDL188C	YER012W
YDL188C	YOR362C
YDL188C	YPR103W
YDL188C	YFR050C
YDL188C	YMR314W
YDL188C	YOL038W
YDL188C	YBL041W
YDL188C	YML092C
YDL188C	YGR135W
YDL188C	YOR157C
YDL188C	YGR253C
YDL188C	YER094C
YDL188C	YGL011C
YML092C	YFL007W
YML092C	YHL030W
YML092C	YFR050C
YML092C	YER094C
YOR323C	YCR079W
YGR091W	YBL026W
YGR091W	YDR378C
YGR091W	YER029C
YGR091W	YLR275W
YGL120C	YDL014W
YGL120C	YKL173W
YGL120C	YCL037C
YHR165C	YBL026W
YHR165C	YDR378C
YHR165C	YGL120C
YHR165C	YER029C
YMR308C	YGL197W
YMR308C	YOR362C
YMR308C	YMR314W
YMR308C	YOL038W
YMR308C	YML092C
YMR308C	YGL011C
YNL016W	YDL051W
YNL016W	YPL190C
YNL016W	YMR080C
YNL016W	YDR432W
YNL016W	YNL251C
YNL016W	YIR001C
YNL016W	YOR290C
YNL016W	YMR125W
YNL016W	YPL016W
YNL016W	YGR162W
YNL016W	YGL049C
YLR196W	YPL126W
YLR196W	YEL055C
YCR057C	YOR078W
YCR057C	YLR175W
YCR057C	YHR169W
YCR057C	YLR129W
YCR057C	YMR128W
YCR057C	YBR247C
YCR057C	YJL033W
YCR057C	YNL030W
YCR057C	YBL003C
YCR057C	YNL075W
YCR057C	YNL132W
YCR057C	YCL059C
YCR057C	YJR002W
YCR057C	YPL126W
YCR057C	YDL014W
YCR057C	YOR310C
YCR057C	YOL038W
YCR057C	YGR135W
YCR057C	YGL120C
YCR057C	YGL171W
YCR057C	YDR382W
YCR057C	YPR137W
YCR057C	YGL011C
YCR057C	YLR197W
YCR057C	YLL011W
YCR057C	YDR324C
YCR057C	YDR365C
YCR057C	YDR449C
YCR057C	YGR090W
YCR057C	YGR128C
YCR057C	YGR145W
YCR057C	YHR196W
YCR057C	YJL109C
YCR057C	YKL099C
YCR057C	YMR093W
YCR057C	YNR054C
YCR057C	YPR144C
YBR114W	YKR001C
YEL037C	YHL030W
YEL037C	YHR200W
YEL037C	YER021W
YEL037C	YOR261C
YEL037C	YDL007W
YEL037C	YDR394W
YEL037C	YGL048C
YEL037C	YPR032W
YER171W	YHL030W
YER171W	YHR200W
YER171W	YDR394W
YER171W	YGL048C
YER171W	YML124C
YBR049C	YKR001C
YJR068W	YNL290W
YJR068W	YOL094C
YBR087W	YOR217W
YBR087W	YNL290W
YBR087W	YOL094C
YLR176C	YBR245C
YLR176C	YOR304W
YLR176C	YPL082C
YLR176C	YBR049C
YLR176C	YLR357W
YLR176C	YIL126W
YBL093C	YOL051W
YBL093C	YGL151W
YBL093C	YLR071C
YBL093C	YNL236W
YBL093C	YHR041C
YBL093C	YDR443C
YBL093C	YPL042C
YJR063W	YBR154C
YJR063W	YOR224C
YJR063W	YPR187W
YOR341W	YOR210W
YOR341W	YOR224C
YIL021W	YOL005C
YIL021W	YGL070C
YDR404C	YOR151C
YDR404C	YGR063C
YGL070C	YOR151C
YGL070C	YJL140W
YGL070C	YBR154C
YGL070C	YDR404C
YGL070C	YDL140C
YGL070C	YPR187W
YGL070C	YGR186W
YPR110C	YGL156W
YNL330C	YIL035C
YNL330C	YAL013W
YNL330C	YOL006C
YNL330C	YPL181W
YHR088W	YMR290C
YHR088W	YGL111W
YFR031C-A	YGR204W
YFR031C-A	YBR084W
YFR031C-A	YPL093W
YFR031C-A	YBR263W
YFR031C-A	YGR103W
YFR031C-A	YAL035W
YFR031C-A	YPL009C
YHR200W	YER012W
YHR200W	YPR103W
YHR200W	YFR050C
YHR200W	YMR314W
YHR200W	YOL038W
YHR200W	YBL041W
YHR200W	YML092C
YHR200W	YGR135W
YHR200W	YER094C
YHR200W	YDL007W
YHR200W	YOR259C
YHR200W	YGL011C
YFR004W	YHL030W
YFR004W	YDL007W
YFR004W	YDR394W
YFR052W	YDL007W
YFR052W	YDR394W
YFR052W	YOR259C
YFR052W	YOR117W
YDL147W	YER012W
YDL147W	YPR103W
YDL147W	YJL001W
YDL147W	YMR314W
YDL147W	YBL041W
YDL147W	YDL007W
YDL147W	YDR394W
YDL147W	YOR259C
YDL147W	YOR117W
YDL147W	YGL011C
YDL097C	YDL007W
YDL097C	YDR394W
YDL097C	YOR259C
YDL097C	YOR117W
YOR261C	YFR050C
YOR261C	YMR314W
YOR261C	YGR135W
YOR116C	YBR154C
YOR116C	YOR224C
YOR116C	YPR187W
YKL145W	YJL194W
YKL145W	YHL030W
YKL145W	YFR004W
YKL145W	YFR052W
YKL145W	YER021W
YKL145W	YDL147W
YKL145W	YPR108W
YKL145W	YOR261C
YKL145W	YDR427W
YKL145W	YDL007W
YKL145W	YDR394W
YKL145W	YOR259C
YKL145W	YOR117W
YGR095C	YGR090W
YGL244W	YIL035C
YGL011C	YFL007W
YGL011C	YOR362C
YGL011C	YJL001W
YGL011C	YFR050C
YGL011C	YMR314W
YGL011C	YGR135W
YGL011C	YER094C
YGR245C	YPL093W
YGR245C	YNL002C
YGR245C	YCR072C
YGR245C	YDR101C
YGR245C	YER006W
YGR245C	YGR103W
YGR245C	YHR197W
YGR245C	YLR106C
YGR245C	YNR053C
YDL195W	YIL035C
YDL195W	YOR061W
YDL195W	YGL019W
YIR001C	YGR162W
YIR001C	YGL049C
YER068W	YAL021C
YER068W	YCR093W
YOL004W	YIL035C
YOL004W	YOR061W
YOL004W	YGL019W
YOL004W	YFR013W
YOL004W	YFR037C
YOL004W	YCR084C
YOL004W	YBR095C
YOL004W	YPL181W
YDL042C	YOL086C
YDL047W	YER155C
YDL047W	YLR310C
YBL007C	YHR114W
YBL007C	YNL106C
YBL007C	YOR181W
YBL007C	YFR024C-A
YBL007C	YPR171W
YBL007C	YHR016C
YGR074W	YER029C
YOR159C	YMR288W
YOR159C	YPL213W
YOR159C	YPR178W
YOR159C	YBR055C
YOR159C	YDL030W
YOR159C	YML049C
YOR159C	YLR275W
YOR159C	YKL173W
YFL017W-A	YPR057W
YFL017W-A	YMR240C
YFL017W-A	YPR082C
YFL017W-A	YMR288W
YFL017W-A	YPL213W
YFL017W-A	YER112W
YFL017W-A	YDL087C
YFL017W-A	YLL036C
YFL017W-A	YDR473C
YFL017W-A	YGR091W
YFL017W-A	YPR178W
YFL017W-A	YKL012W
YFL017W-A	YPL151C
YFL017W-A	YBR055C
YFL017W-A	YDL030W
YFL017W-A	YML049C
YFL017W-A	YER029C
YFL017W-A	YGR074W
YFL017W-A	YLR275W
YFL017W-A	YLR147C
YFL017W-A	YIL061C
YFL017W-A	YKL173W
YFL017W-A	YDR240C
YFL017W-A	YOR308C
YFL017W-A	YGR013W
YFL017W-A	YLR298C
YPR182W	YMR240C
YPR182W	YPR082C
YPR182W	YMR288W
YPR182W	YPL213W
YPR182W	YLL036C
YPR182W	YGR091W
YPR182W	YPR178W
YPR182W	YKL012W
YPR182W	YPL151C
YPR182W	YBR055C
YPR182W	YDL030W
YPR182W	YML049C
YPR182W	YER029C
YPR182W	YLR147C
YPR182W	YPR101W
YPR182W	YKL173W
YPR182W	YGR013W
YDR477W	YER027C
YDR477W	YER129W
YDR477W	YDR422C
YDR477W	YGL115W
YGL115W	YIL035C
YGL115W	YER129W
YBR289W	YMR033W
YBR289W	YNR023W
YBR289W	YPL016W
YBR289W	YKR001C
YIL061C	YMR125W
YER148W	YGL241W
YER148W	YGR274C
YGR116W	YIL035C
YGR116W	YOR061W
YGR116W	YGL019W
YBR081C	YPL254W
YBR081C	YDR176W
YBR081C	YLR055C
YBR081C	YMR236W
YBR081C	YBR198C
YBR081C	YML007W
YBR081C	YGL066W
YPL106C	YGL206C
YBR169C	YGL206C
YHR066W	YDL031W
YHR066W	YBR142W
YHR066W	YDR060W
YHR066W	YDR496C
YHR066W	YLR249W
YHR066W	YHR052W
YHR066W	YKL014C
YHR066W	YOR206W
YGR274C	YDR448W
YGR274C	YDL014W
YGR274C	YNL236W
YGR274C	YMR236W
YGR274C	YDR145W
YGR274C	YBR198C
YML098W	YMR236W
YML098W	YDR145W
YML098W	YBR198C
YDR167W	YDR448W
YDR167W	YGR252W
YDR167W	YDL140C
YDR167W	YOL148C
YDR167W	YBR081C
YDR167W	YMR236W
YDR167W	YDR145W
YGL112C	YGR252W
YBR198C	YDR448W
YBR198C	YMR236W
YBR198C	YML015C
YBR198C	YGL066W
YBR118W	YPL048W
YBR118W	YAL003W
YBR118W	YKL081W
YKL081W	YAL003W
YGR162W	YNL030W
YGR162W	YHL034C
YGR162W	YIL061C
YGR162W	YCL037C
YGR162W	YAL036C
YGR162W	YOR243C
YPR041W	YPL093W
YPR041W	YML010W
YPR041W	YGR103W
YPL203W	YIL033C
YPL203W	YKL166C
YBR126C	YBL023C
YBR126C	YDR074W
YBR126C	YMR261C
YBR126C	YML100W
YBR254C	YLR342W
YCR042C	YPL129W
YCR042C	YBR198C
YFR010W	YFR004W
YFR010W	YDL007W
YFR010W	YOR259C
YFR010W	YGL048C
YBL039C	YHR200W
YBL039C	YOR261C
YBL039C	YDR394W
YBL039C	YOR117W
YBL039C	YGL048C
YAL002W	YMR231W
YAL002W	YPL045W
YAL002W	YLR396C
YLR337C	YOR181W
YLR337C	YBL007C
YLR337C	YDL185W
YLR337C	YML001W
YAR003W	YLR015W
YAR003W	YHR119W
YAR003W	YDR469W
YAR003W	YPL138C
YBL032W	YNL030W
YBL032W	YGR162W
YBL032W	YGL049C
YBL046W	YML010W
YBR175W	YLR015W
YBR175W	YPL138C
YCR072C	YHR197W
YCR072C	YLR106C
YDL060W	YKL143W
YDL060W	YNL207W
YDR060W	YOL077C
YDR060W	YLR276C
YDR060W	YMR049C
YDR060W	YMR290C
YDR060W	YBR142W
YDR060W	YPL211W
YDR060W	YDL014W
YDR060W	YOL041C
YDR060W	YNL002C
YDR060W	YDR382W
YDR060W	YGR103W
YDR060W	YHR052W
YDR060W	YJL109C
YDR060W	YNL110C
YDR060W	YPL012W
YDR060W	YOR272W
YGR090W	YMR116C
YGR090W	YDR299W
YGR090W	YOL077C
YGR090W	YLR129W
YGR090W	YMR128W
YGR090W	YJR002W
YGR090W	YPL126W
YGR090W	YDL148C
YGR090W	YDR324C
YGR090W	YGR145W
YGR090W	YJL109C
YGR090W	YLR003C
YGR090W	YLR409C
YGR090W	YOR145C
YGR090W	YOR206W
YLR298C	YER029C
YLR298C	YLR275W
YAL035W	YNL030W
YAL035W	YDL014W
YAL035W	YDR496C
YJL069C	YDR324C
YJL069C	YGR090W
YJL069C	YJL109C
YJL069C	YMR093W
YKL059C	YER133W
YKR081C	YOL077C
YKR081C	YDL031W
YKR081C	YLR276C
YKR081C	YLL008W
YKR081C	YKL172W
YKR081C	YMR049C
YKR081C	YLR449W
YKR081C	YMR290C
YKR081C	YER126C
YKR081C	YPL211W
YKR081C	YPL093W
YKR081C	YNL061W
YKR081C	YNL002C
YKR081C	YDR087C
YKR081C	YGR245C
YKR081C	YFL002C
YKR081C	YDR060W
YKR081C	YDR496C
YKR081C	YER006W
YKR081C	YGL111W
YKR081C	YGR103W
YKR081C	YHR052W
YKR081C	YHR197W
YKR081C	YLL034C
YKR081C	YLR002C
YKR081C	YNL110C
YKR081C	YNR053C
YKR081C	YOR206W
YKR081C	YOR272W
YNL110C	YOL077C
YNL110C	YDL031W
YNL110C	YLL008W
YNL110C	YMR290C
YNL110C	YER126C
YNL110C	YPL093W
YNL110C	YPL043W
YNL110C	YNL002C
YNL110C	YHR088W
YNL110C	YGR245C
YNL110C	YDR101C
YNL110C	YER006W
YNL110C	YGL111W
YNL110C	YHR052W
YNL110C	YHR197W
YNL110C	YLL034C
YNL110C	YLR106C
YNL110C	YPL012W
YNL110C	YOR272W
YNL127W	YDR050C
YNL207W	YOR056C
YNL207W	YPL012W
YOR056C	YDL060W
YMR273C	YGL194C
YMR273C	YDL188C
YMR273C	YNL189W
YMR273C	YCR033W
YMR273C	YKR029C
YML109W	YDL188C
YPL151C	YDR188W
YPL204W	YPR160W
YPL204W	YLR310C
YPL204W	YDL047W
YPL204W	YOL149W
YDR200C	YPL004C
YDL029W	YNL271C
YER136W	YGL210W
YER136W	YOR089C
YER136W	YML001W
YER136W	YFL005W
YER136W	YBR264C
YER133W	YDR028C
YER133W	YFR015C
YER133W	YGR103W
YER133W	YMR311C
YER133W	YML074C
YCR008W	YPL031C
YDL047W	YMR028W
YJL164C	YPL203W
YJL164C	YFL033C
YJL164C	YIL033C
YJL164C	YKL166C
YBR109C	YMR109W
YBR109C	YAL029C
YBR109C	YKL129C
YJL141C	YKR001C
YNL094W	YCR088W
YNL094W	YPL004C
YNL094W	YLL050C
YDL192W	YDL137W
YDR523C	YDL188C
YDR523C	YDL134C
YDR523C	YEL060C
YJL128C	YNR031C
YCL039W	YDR255C
YCL039W	YIL097W
YCL039W	YIL017C
YIL131C	YOR039W
YIL131C	YOR061W
YIL131C	YGL019W
YIL131C	YIL035C
YIL131C	YBR160W
YKL193C	YGL008C
YPR137W	YOL078W
YBR288C	YPL016W
YJL069C	YMR229C
YJL069C	YKL099C
YJL069C	YDL014W
YJL069C	YNL132W
YJL069C	YOR039W
YJL069C	YPL126W
YJL069C	YLR197W
YJL069C	YIL035C
YJL069C	YGL019W
YJL069C	YOR061W
YMR116C	YLR197W
YDR436W	YOR054C
YLR293C	YJR074W
YLR262C	YER136W
YGL190C	YNL154C
YJR076C	YHR107C
YJR076C	YGR162W
YJR076C	YGL049C
YJR076C	YCR002C
YPL031C	YIL050W
YPL031C	YGR233C
YMR049C	YER002W
YMR049C	YGL023C
YMR049C	YLR449W
YMR049C	YKL172W
YMR049C	YPL093W
YMR049C	YLR002C
YMR049C	YHR052W
YMR049C	YKL009W
YLL050C	YNL138W
YCR002C	YHR107C
YGL244W	YBR081C
YOL100W	YPL004C
YLR074C	YHR170W
YLR074C	YLR196W
YLR074C	YDR496C
YLR074C	YOL041C
YPL074W	YPL004C
YIL095W	YBR059C
YIL095W	YCR088W
YMR104C	YDR477W
YMR104C	YEL060C
YNL098C	YOR101W
YCR084C	YBR112C
YPR111W	YIL106W
YPR111W	YPR160W
YJR068W	YER172C
YNL230C	YOL041C
YNL230C	YDR496C
YNL230C	YMR049C
YNL230C	YNL132W
YHR197W	YNL113W
YOR089C	YOR370C
YGL116W	YJL014W
YGL116W	YJR064W
YGL116W	YPL140C
YGL116W	YDR212W
YGL116W	YIL142W
YLR196W	YOL077C
YER112W	YCR077C
YMR093W	YBR281C
YMR093W	YMR049C
YER054C	YLR258W
YOL054W	YDR224C
YOL054W	YGL207W
YOL054W	YDR225W
YOL054W	YBL002W
YOL054W	YOR056C
YOL054W	YBL003C
YOL054W	YML069W
YJL098W	YPR040W
YJR090C	YDR155C
YGL004C	YDL007W
YGL004C	YKL145W
YGL004C	YDR394W
YGL004C	YOR117W
YGL004C	YFR004W
YGL004C	YOR259C
YCR088W	YJR065C
YCR088W	YCR084C
YCR088W	YHR016C
YGR103W	YOR061W
YGR103W	YPR143W
YGR103W	YDL014W
YGR103W	YDL031W
YGR103W	YIL070C
YGR103W	YER006W
YGR103W	YOR039W
YGR103W	YMR229C
YBL049W	YIL017C
YBL049W	YIL097W
YBL049W	YDR255C
YBR175W	YMR190C
YBR175W	YLR403W
YBR175W	YHR119W
YBR155W	YEL030W
YDL190C	YEL037C
YDL190C	YMR276W
YDL190C	YLL039C
YER125W	YDR343C
YER125W	YDL140C
YPR119W	YBR160W
YER075C	YMR229C
YER075C	YBR009C
YKL139W	YDL047W
YKL139W	YDR168W
YKL139W	YLR403W
YMR235C	YLR293C
YMR235C	YOR185C
YLR233C	YKR081C
YDR388W	YIL156W
YDR388W	YPL249C
YGL058W	YKL210W
YKL021C	YGR103W
YKL021C	YNL061W
YKL021C	YPR016C
YKL021C	YMR049C
YPR017C	YFL038C
YPR017C	YFL005W
YLR340W	YPR016C
YBR198C	YDR212W
YBR198C	YJL014W
YBR198C	YIL142W
YBR198C	YJR064W
YOR005C	YKR081C
YCR092C	YDR224C
YER012W	YMR314W
YER012W	YJL001W
YER012W	YOR362C
YER012W	YGL011C
YER012W	YBL041W
YER012W	YGR253C
YER012W	YGR135W
YER012W	YER094C
YER082C	YBL008W
YER082C	YDR188W
YER082C	YEL055C
YER082C	YIL142W
YER082C	YJL014W
YFL033C	YPL031C
YKL108W	YIL035C
YMR284W	YDR394W
YBR114W	YBL002W
YBR114W	YBR009C
YBR114W	YOL012C
YML064C	YAR019C
YNL161W	YDL029W
YIR001C	YDR432W
YER173W	YNL290W
YER173W	YBR087W
YER173W	YJR068W
YER173W	YDR394W
YDL188C	YGR161C
YDL188C	YOL005C
YDL188C	YMR028W
YDL188C	YBL003C
YLR427W	YGL049C
YLR427W	YGR162W
YLR427W	YDR432W
YLR427W	YLR432W
YLR248W	YLR113W
YLR096W	YGR238C
YLR096W	YNR052C
YDR217C	YDL101C
YHR082C	YAL016W
YHR082C	YJL095W
YBR083W	YHR084W
YDR225W	YPR190C
YDR225W	YNL308C
YDR225W	YDR224C
YDR225W	YPL043W
YDR225W	YKR048C
YDR225W	YBR009C
YDR225W	YOR207C
YDR225W	YGL207W
YDR225W	YGR103W
YDR225W	YGL241W
YPL151C	YJR064W
YER142C	YGR162W
YER142C	Q0050
YER142C	YLR432W
YER142C	YOR207C
YER142C	YGL049C
YER142C	YHR216W
YBR017C	YBL003C
YBR160W	YHR027C
YJL098W	YDR381W
YJL098W	YOR061W
YJL098W	YPL129W
YKL166C	YIL033C
YOR080W	YBL023C
YOR080W	YHR064C
YOR080W	YPR135W
YOR080W	YJL109C
YOR080W	YBL104C
YOR080W	YPL217C
YOR080W	YHR170W
YOR080W	YBR247C
YOR080W	YNL308C
YOR080W	YCL054W
YOR080W	YML074C
YOR080W	YPR016C
YOR080W	YDR328C
YOR080W	YHR066W
YDR477W	YDR170C
YOR272W	YHR052W
YOR272W	YHR088W
YOR272W	YPR088C
YIL035C	YNL061W
YIL035C	YLR002C
YIL035C	YGR145W
YIL035C	YHR052W
YIL035C	YOR229W
YIL035C	YLR403W
YIL035C	YHR066W
YIL035C	YMR229C
YIL035C	YOL041C
YIL035C	YLR196W
YIL035C	YDR496C
YIL035C	YNL308C
YIL035C	YGR103W
YIL035C	YMR172W
YIL035C	YDL031W
YIL035C	YGR162W
YIL035C	YKL082C
YNL098C	YBR140C
YNL230C	YKR081C
YKR036C	YIL142W
YKR036C	YJL014W
YKR036C	YLR206W
YKR036C	YJR064W
YKR036C	YDR212W
YKR036C	YDR188W
YPR054W	YHR030C
YGL158W	YGL115W
YNL250W	YDR394W
YNL250W	YPR160W
YHR030C	YDL097C
YHR030C	YDR394W
YHR030C	YGL008C
YHR030C	YHR102W
YHR030C	YLR096W
YHR030C	YIL094C
YHR030C	YBR018C
YHR030C	YJL095W
YHR030C	YDL029W
YHR030C	YPL140C
YHR030C	YHR183W
YHR030C	YBR011C
YOL139C	YKL204W
YGR040W	YLR362W
YGR040W	YER167W
YGR040W	YPL115C
YML115C	YPL050C
YDL225W	YPL235W
YNL230C	YGR090W
YNL230C	YDL014W
YNL230C	YHR052W
YPL140C	YJL095W
YPL140C	YBR260C
YPL140C	YEL060C
YPL140C	YDL029W
YCR002C	YDL225W
YMR201C	YPL022W
YER171W	YOR261C
YER171W	YHR027C
YGL004C	YPL235W
YAR019C	YNL223W
YAR019C	YDL185W
YLR340W	YBR009C
YLR340W	YHR170W
YIL113W	YHR030C
YNL175C	YGR162W
YNL175C	YPL043W
YNL175C	YDR496C
YNL175C	YKL172W
YNL175C	YNL308C
YNL175C	YDR194C
YFL038C	YOR370C
YFL038C	YFL005W
YNL317W	YIL142W
YDR146C	YBR081C
YDR146C	YHR099W
YDR146C	YPL254W
YHR188C	YDL192W
YHR188C	YDL137W
YGR040W	YBR083W
YHR135C	YAL016W
YHR135C	YDL134C
YHR135C	YDL188C
YNL175C	YLL008W
YNL175C	YKR024C
YNL175C	YHR052W
YNL175C	YGR103W
YER059W	YPL031C
YFR040W	YPR040W
YNL290W	YOL094C
YNL290W	YDR394W
YNL290W	YFR004W
YJL187C	YPR119W
YDR099W	YPR030W
YOL115W	YLR197W
YNL189W	YDL213C
YNL189W	YOL004W
YNL189W	YMR290C
YNL189W	YHR099W
YOR230W	YDR188W
YOR230W	YIL142W
YOR230W	YDR212W
YOR230W	YJL014W
YIL035C	YIL033C
YDR142C	YIL142W
YDR142C	YJR064W
YDR142C	YDR188W
YDR142C	YJL014W
YGL190C	YDR188W
YGL190C	YJR064W
YGL190C	YJL014W
YGL190C	YDR212W
YGL190C	YIL142W
YDL134C	YGR161C
YDL134C	YMR028W
YOL094C	YDR394W
YOL094C	YOR144C
YOL094C	YOR217W
YOL094C	YLL026W
YER161C	YGL019W
YER161C	YIL035C
YER161C	YOR061W
YER161C	YDL014W
YGR040W	YKR048C
YGR040W	YMR290C
YOL113W	YDL006W
YER161C	YHR066W
YER161C	YKR081C
YER161C	YDR496C
YER161C	YGR090W
YNL068C	YOL004W
YHR135C	YPL203W
YHR135C	YKL166C
YHR135C	YNL025C
YHR135C	YIL033C
YDR365C	YDR224C
YDR365C	YKR081C
YDR365C	YDR194C
YDR365C	YNR054C
YDR365C	YGL019W
YDR365C	YDR381W
YDR365C	YIL035C
YDR365C	YGL008C
YDR365C	YOL041C
YDR365C	YOR061W
YDL047W	YKL029C
YJR022W	YBL026W
YJR022W	YER029C
YPL153C	YER089C
YPL153C	YPL128C
YPL153C	YBL047C
YPL153C	YDR071C
YPL153C	YLR347C
YPL153C	YER111C
YLR006C	YNR031C
YLR006C	YCR073C
YPR093C	YOL005C
YPR093C	YIL021W
YPR093C	YGL070C
YPR093C	YDL140C
YGL137W	YEL060C
YGL137W	YBR018C
YGL137W	YDR188W
YGL137W	YDL160C
YGL137W	YDR394W
YGL137W	YKL204W
YGL137W	YGR142W
YGL137W	YIL142W
YGL137W	YDR212W
YGL137W	YPR108W
YNL061W	YGL019W
YNL061W	YHR170W
YNL061W	YOR206W
YNL061W	YPL009C
YNL061W	YGL111W
YNL061W	YGR103W
YNL061W	YER126C
YNL061W	YLR197W
YNL061W	YOL077C
YNL061W	YHR089C
YDL213C	YPR016C
YDL213C	YDL060W
YDL213C	YGR162W
YDL213C	YNL132W
YDL213C	YCL059C
YDL213C	YLL008W
YDL213C	YKR081C
YDL213C	YMR049C
YDR335W	YOL051W
YER100W	YKL210W
YER177W	YER114C
YER177W	YDR017C
YER177W	YDR028C
YER177W	YLR258W
YER177W	YDR006C
YER177W	YIL159W
YGL035C	YOL041C
YCR077C	YDL160C
YGR252W	YHR099W
YLL011W	YJL014W
YLL011W	YDR212W
YLL011W	YIL142W
YLL011W	YDR188W
YLL011W	YJR064W
YDR477W	YEL060C
YGR092W	YJL005W
YGR092W	YDR394W
YGR092W	YIL106W
YGR092W	YDL185W
YGR092W	YPR160W
YGR092W	YOR117W
YBR103W	YLR409C
YHR052W	YKL172W
YHR052W	YDR194C
YHR052W	YOR206W
YHR052W	YBR142W
YHR052W	YOR310C
YIL061C	YBR247C
YNL053W	YHR030C
YNL053W	YBL016W
YHR052W	YNL132W
YHR052W	YMR229C
YDL213C	YMR290C
YDL213C	YCL011C
YDL213C	YLL027W
YDL213C	YEL055C
YDL213C	YKR024C
YDL213C	YKL014C
YDL213C	YDR496C
YDL213C	YHR052W
YDL213C	YDR091C
YDL213C	YLR196W
YDL213C	YOL041C
YDL213C	YGR145W
YDL213C	YOR206W
YDL213C	YOR272W
YDL213C	YMR229C
YDL213C	YOL139C
YDL213C	YNL308C
YDL213C	YDR432W
YDL213C	YDR194C
YDL213C	YLR175W
YDL213C	YDR381W
YDL213C	YGL120C
YDL213C	YPL012W
YOR212W	YHR005C
YOR212W	YJR064W
YOR212W	YIL142W
YOR212W	YJL014W
YOR212W	YDR212W
YOR212W	YDR188W
YJL141C	YCR093W
YJR035W	YOL139C
YDL175C	YOR204W
YDL175C	YDR432W
YNL230C	YOR272W
YNL230C	YKL172W
YNL230C	YPL012W
YNL230C	YLR196W
YNL230C	YPL093W
YNL230C	YGR103W
YMR139W	YOL061W
YMR139W	YDR507C
YMR139W	YNL199C
YMR139W	YLR310C
YMR139W	YHL011C
YMR139W	YER099C
YMR139W	YOL081W
YER133W	YLR258W
YER133W	YLR449W
YBL026W	YER112W
YBL026W	YDL160C
YBL026W	YCR077C
YBL026W	YMR268C
YLR293C	YGL097W
YGL003C	YIL142W
YGL003C	YKR048C
YGL003C	YBR160W
YGL003C	YJL014W
YGL003C	YPR119W
YNL230C	YFR001W
YDL060W	YER006W
YDL060W	YDR224C
YDL060W	YOL041C
YLR247C	YBR009C
YLR247C	YDR225W
YOR181W	YDR388W
YOR181W	YHR114W
YOR181W	YBL017C
YOR181W	YHR027C
YOR181W	YAL029C
YLR148W	YDL006W
YGL115W	YPR160W
YER133W	YOR272W
YER133W	YMR049C
YER133W	YLR430W
YER133W	YCL054W
YER133W	YJR093C
YER133W	YJR007W
YGL158W	YDR477W
YGL158W	YLR113W
YDR030C	YIL142W
YDR030C	YDR212W
YDR030C	YDR188W
YLR074C	YLR009W
YDL017W	YBR126C
YNL093W	YOR370C
YLL011W	YMR229C
YDL116W	YGL092W
YLR262C	YMR235C
YDR490C	YKL166C
YBR198C	YOR308C
YIL079C	YDR432W
YIL079C	YNL004W
YIL079C	YOR204W
YGL179C	YGL115W
YCL011C	YLR432W
YCL011C	YDL084W
YNL088W	YOR061W
YNL088W	YGL019W
YDR092W	YKL210W
YCL011C	YDR381W
YER017C	YBR247C
YPL131W	YPR016C
YPL131W	YHR052W
YDL213C	YJL138C
YDL213C	YGR103W
YDL213C	YNL061W
YDL213C	YER006W
YDL213C	YOR310C
YHR169W	YJL138C
YHR169W	YMR105C
YHR169W	YNL014W
YGR083C	YCR084C
YBR135W	YPR120C
YBR135W	YPR119W
YDR394W	YOR117W
YDR394W	YDR427W
YDR394W	YOR261C
YDR394W	YOR259C
YDR394W	YOR136W
YDR394W	YPR108W
YDR394W	YOR027W
YDR394W	YGR232W
YDR394W	YDL007W
YDR394W	YLR106C
YDR394W	YER021W
YAL021C	YDL165W
YAL021C	YOR027W
YAL021C	YCL028W
YNL113W	YBR009C
YJL138C	YGL049C
YJL138C	YOL139C
YNL317W	YDR212W
YNL317W	YJR064W
YNL317W	YDR188W
YER020W	YPL036W
YHR107C	YBR260C
YKL166C	YGL137W
YKL166C	YPR160W
YDR388W	YER125W
YJL128C	YDL006W
YJL128C	YDR162C
YAL017W	YPR160W
YAL017W	YDR190C
YMR049C	YHR193C
YMR049C	YDR188W
YMR049C	YFL002C
YMR049C	YER006W
YMR049C	YGL120C
YMR049C	YMR100W
YOL006C	YGL207W
YIL035C	YML074C
YIL035C	YLR197W
YIL035C	YER006W
YIL035C	YPL093W
YIL035C	YMR049C
YIL035C	YPL043W
YFR024C-A	YFR024C-A
YLR196W	YDR188W
YLR196W	YJR064W
YLR196W	YIL142W
YLR196W	YJL014W
YLR196W	YDR212W
YDL135C	YKR055W
YER146W	YNL147W
YFL059W	YFL059W
YFL059W	YMR095C
YFL059W	YNL333W
YFL059W	YNL334C
YGR063C	YML095C
YKR030W	YPL051W
YMR095C	YNL333W
YNL333W	YNL333W
YNL333W	YNL334C
YBL039C	YJR103W
YBL068W	YOL061W
YBR108W	YDR388W
YBR135W	YGR108W
YBR135W	YLR210W
YBR278W	YMR290C
YCL019W	YDR261W-A
YCL020W	YDR261W-A
YCL020W	YDR261W-B
YCL032W	YBR059C
YCL032W	YLR362W
YCR052W	YIL084C
YCR088W	YOR284W
[truncated: 12,103 more rows]
